# Supplementary material for: The Impact of Volume Overload on the Longitudinal Change of Adipose and Lean Tissue Mass in Incident Chinese Peritoneal Dialysis Patients
Source: Nutrients. 2022 Sep 30;14(19):4076. doi: 10.3390/nu14194076 (PMC9571726; doi:10.3390/nu14194076)
Supplement: Supplementary file 1 [file nutrients-14-04076-s001.zip]

Archive with 1 entries (1 files):
- nutrients-1931838-supplementary.pdf
